# Supplementary material for: The impact of environmental education at Chinese Universities on college students’ environmental attitudes
Source: PLoS One. 2024 Feb 29;19(2):e0299231. doi: 10.1371/journal.pone.0299231 (PMC10903793; doi:10.1371/journal.pone.0299231)
Supplement: S1 File — (XLSX) [file pone.0299231.s001.xlsx]

## Sheet: Sheet1
No.	Gender	Current Degree	Hometown Location	Monthly living expenses	EA1	EA2	EA3	EA4	SN1	SN2	SN3	PBC1	PBC2	PBC4	PBC4	CE1	CE2	CE3	CE4	CE5
1	1	2	2	1	2	2	2	1	2	2	2	2	2	2	2	2	2	1	2	2
2	1	2	1	2	5	5	5	5	5	5	5	5	5	5	5	5	5	5	5	5
3	1	2	1	3	5	5	4	4	4	4	4	3	4	4	3	5	4	4	3	4
4	2	2	1	2	4	5	5	4	5	4	4	5	4	5	4	3	4	4	4	4
5	2	1	2	1	5	4	4	5	4	4	4	3	4	3	4	3	4	4	3	4
6	2	1	1	1	3	4	2	3	3	4	3	3	4	2	3	3	2	4	3	3
7	2	3	1	2	5	5	5	5	5	5	5	5	5	5	5	5	5	5	5	5
8	2	1	1	3	4	4	5	5	4	4	5	5	3	3	4	4	5	4	4	5
9	1	2	1	2	5	5	5	5	5	5	5	5	5	5	5	5	5	5	5	5
10	2	3	2	2	5	5	4	5	5	4	5	3	4	4	5	3	4	4	4	4
11	1	2	1	2	4	5	4	5	4	4	4	4	5	3	3	4	4	3	4	4
12	2	2	1	3	5	4	3	3	5	3	4	3	3	3	2	2	4	2	3	3
13	1	1	2	3	5	5	4	5	4	5	2	3	4	3	1	2	1	4	4	4
14	1	1	2	4	4	3	4	3	4	4	4	4	3	4	5	3	5	4	5	4
15	1	1	1	3	4	5	5	5	5	4	5	5	5	5	4	5	5	5	5	5
16	1	2	1	2	4	5	4	5	4	4	5	3	4	5	4	5	5	4	5	4
17	1	1	1	4	4	5	3	4	5	4	4	3	4	4	4	5	5	4	5	5
18	1	2	2	3	5	4	4	5	4	5	5	4	4	5	4	5	4	4	5	4
19	2	3	2	3	4	3	3	4	4	4	4	4	5	4	3	4	5	3	4	3
20	2	2	2	2	3	4	3	4	3	3	3	3	4	3	2	4	5	4	3	3
21	2	1	2	2	3	3	4	4	5	5	5	5	4	3	3	3	3	4	5	5
22	1	2	2	3	5	5	5	5	5	5	5	5	5	5	5	5	5	5	5	5
23	1	3	1	2	5	5	5	5	5	5	5	5	5	5	5	5	5	5	5	5
24	2	2	1	2	5	4	4	5	3	4	4	3	5	5	4	4	3	4	3	3
25	1	1	2	2	4	3	4	2	3	2	2	3	4	2	4	3	4	2	3	4
26	1	1	1	1	5	4	5	4	4	5	4	5	4	3	4	5	4	5	5	4
27	2	3	2	4	3	2	5	4	3	4	4	3	4	4	3	4	5	3	4	4
28	2	1	2	2	3	4	3	4	4	3	3	4	3	3	4	4	3	3	4	3
29	2	2	2	2	5	5	5	5	4	4	5	5	5	4	4	4	4	3	4	3
30	2	2	1	2	4	3	4	3	4	3	5	4	4	3	5	4	4	4	3	5
31	2	1	2	2	3	4	3	3	4	1	2	4	3	3	2	3	1	3	4	4
32	2	1	2	2	5	4	3	5	4	3	4	5	3	4	5	3	4	3	4	5
33	1	3	1	3	5	4	5	3	4	4	4	4	5	3	5	4	4	5	4	4
34	1	1	1	2	3	4	4	5	4	3	4	4	4	4	5	4	4	4	4	4
35	1	2	2	1	5	5	5	5	5	5	5	5	5	5	5	5	5	5	5	5
36	1	2	1	2	5	5	5	5	5	5	5	5	5	5	3	5	5	5	5	4
37	2	1	2	2	4	4	4	3	4	4	4	4	4	4	3	4	4	4	5	4
38	2	2	1	1	3	4	4	3	4	4	5	4	3	3	4	3	1	4	3	4
39	1	1	1	2	5	4	5	4	5	5	5	4	5	3	5	4	5	3	5	3
40	1	1	1	2	5	5	5	5	5	4	5	5	5	5	5	5	5	5	5	5
41	2	2	1	2	4	5	4	4	5	4	5	4	4	5	4	3	4	5	4	4
42	1	2	1	3	5	5	5	5	4	4	4	4	4	3	4	4	4	4	4	4
43	1	2	2	2	5	4	5	5	4	5	5	4	5	4	5	4	5	5	4	5
44	1	1	1	2	5	5	5	5	5	4	5	5	5	5	5	5	4	5	5	5
45	1	2	1	1	2	2	2	2	2	3	3	3	3	3	3	3	3	3	3	3
46	1	2	1	2	5	5	5	5	5	5	5	5	5	5	5	5	5	5	5	5
47	1	1	2	2	4	4	4	5	5	4	5	5	4	4	4	3	4	3	3	3
48	2	1	2	4	5	4	5	4	4	4	5	3	4	5	4	4	3	5	4	5
49	1	2	1	1	2	2	3	3	3	3	3	3	3	3	3	3	3	4	3	3
50	1	2	2	2	5	5	5	5	5	4	5	5	5	5	5	5	5	5	5	5
51	2	2	2	2	5	5	5	5	5	5	5	5	5	5	5	5	5	5	5	5
52	2	2	1	3	4	3	3	3	4	4	4	5	3	3	4	4	4	4	3	4
53	2	1	1	1	5	5	3	4	4	4	5	3	4	4	4	5	5	5	5	5
54	1	1	2	3	5	5	5	5	5	5	5	5	5	5	5	5	5	5	5	4
55	2	1	1	1	5	5	5	5	5	5	4	4	4	5	5	5	5	4	4	5
56	1	2	1	2	4	5	4	5	4	4	4	5	4	5	4	5	5	4	5	4
57	1	1	1	3	5	5	5	5	5	5	5	5	5	5	5	5	5	5	5	5
58	1	1	1	2	5	5	5	5	5	5	5	5	5	5	5	5	5	5	5	5
59	1	2	1	2	5	4	3	2	1	1	4	3	2	5	5	4	3	2	1	5
60	1	1	1	2	5	5	5	5	5	5	5	5	5	5	5	5	4	5	5	5
61	1	1	1	2	4	5	4	5	4	4	4	5	4	5	4	5	5	4	5	4
62	1	2	2	2	5	4	5	4	5	5	5	4	5	4	5	4	5	5	4	5
63	1	2	1	3	5	4	5	4	5	5	4	5	4	5	4	5	5	4	5	4
64	1	2	1	2	4	5	4	5	4	4	4	5	4	5	4	5	5	4	5	4
65	2	1	2	2	4	4	4	4	4	4	4	4	4	4	4	4	5	4	4	4
66	2	2	1	2	5	4	4	4	3	4	4	4	4	5	5	5	4	4	5	5
67	1	2	2	2	4	3	4	4	4	4	3	4	4	3	4	4	5	4	4	3
68	1	1	2	1	5	5	5	5	4	5	5	5	5	4	4	5	5	5	5	5
69	1	2	2	2	5	5	4	5	5	5	5	5	5	4	5	5	5	5	4	5
70	1	1	1	1	4	5	4	5	4	5	5	4	5	4	5	5	5	4	5	4
71	1	1	1	1	5	5	5	5	5	5	5	5	5	5	5	5	5	5	5	5
72	2	2	1	2	5	4	5	5	4	3	4	4	5	4	3	4	4	5	5	5
73	1	2	2	2	4	4	3	5	4	4	4	5	3	4	5	3	5	4	5	3
74	2	1	2	2	5	5	5	3	4	3	5	5	5	5	5	3	3	5	5	5
75	2	1	1	2	5	5	5	4	5	5	5	5	5	4	5	5	5	5	4	5
76	1	1	2	2	5	5	4	3	4	4	5	5	5	5	4	2	3	5	5	5
77	1	2	1	3	5	5	5	5	5	5	5	5	5	5	5	5	5	5	5	5
78	2	2	2	4	5	5	5	5	5	5	5	5	5	5	5	5	5	5	5	5
79	2	2	1	2	5	5	5	5	4	4	4	4	3	3	3	3	4	4	4	4
80	1	2	1	1	4	3	3	3	2	2	4	4	4	5	5	3	3	3	4	3
81	2	1	2	3	5	5	5	5	5	5	5	5	5	5	5	5	5	5	5	5
82	1	2	1	2	5	5	3	4	5	5	5	5	5	5	3	4	5	3	3	4
83	2	2	1	3	5	5	4	5	4	4	4	4	5	5	5	4	4	4	5	5
84	1	1	1	2	5	5	5	5	4	5	5	4	4	5	5	4	5	5	5	5
85	1	2	1	1	4	4	5	5	4	3	3	4	5	3	4	2	4	3	3	3
86	2	1	1	3	5	4	5	4	5	4	5	4	5	4	5	4	5	5	4	5
87	1	1	1	2	5	4	5	4	5	4	4	4	5	5	4	5	5	4	5	5
88	1	1	2	3	5	4	5	4	5	4	4	5	4	5	4	5	5	5	4	5
89	1	3	1	2	5	5	5	5	5	5	5	5	5	5	5	5	5	5	5	5
90	1	1	2	2	5	4	5	4	5	4	4	5	4	5	4	4	4	5	4	5
91	1	3	1	3	3	3	5	3	4	5	3	3	5	4	3	5	1	4	3	3
92	2	1	2	1	5	5	4	4	4	4	5	4	4	5	4	4	5	5	5	5
93	2	1	1	1	5	5	4	4	4	4	5	5	5	5	5	4	4	4	4	5
94	2	1	1	1	5	5	5	5	5	5	5	3	5	5	5	5	5	5	5	5
95	1	1	2	3	4	4	3	5	4	3	4	5	3	4	3	5	4	4	3	5
96	1	2	1	2	5	5	5	5	5	5	5	5	5	5	5	5	5	5	5	5
97	2	1	2	3	5	5	5	5	4	5	5	4	5	5	4	4	5	5	5	5
98	1	2	1	2	5	4	4	5	4	5	4	5	4	5	3	5	2	5	4	4
99	2	1	1	2	4	5	4	5	4	5	4	5	4	5	4	5	4	4	5	4
100	2	2	2	2	5	4	5	5	5	4	5	5	5	5	5	5	5	5	5	5
101	1	2	1	2	3	4	5	3	4	3	4	3	3	3	3	4	2	3	3	3
102	2	1	2	1	5	5	5	5	5	5	5	5	5	5	5	5	5	5	5	5
103	2	3	2	2	5	5	5	5	5	5	5	5	5	5	5	5	5	5	5	5
104	1	2	1	2	5	5	5	5	5	5	5	5	5	5	5	5	5	5	5	5
105	1	2	1	2	5	5	5	5	5	5	5	5	5	5	5	5	5	5	5	5
106	2	2	2	3	4	5	3	4	5	3	4	4	2	3	4	5	4	3	4	5
107	1	2	2	2	4	5	4	5	4	4	4	5	4	5	4	5	5	4	5	4
108	2	1	1	2	5	5	5	5	5	3	5	5	5	5	5	5	4	5	5	5
109	1	2	1	2	5	5	5	5	5	5	5	5	5	5	5	5	5	5	5	5
110	1	1	1	2	5	4	5	4	4	4	5	5	4	2	4	5	3	4	5	4
111	1	2	1	2	5	3	3	4	3	4	5	5	5	4	5	5	5	4	3	5
112	2	1	2	2	4	5	4	5	4	5	5	4	5	4	5	4	5	4	5	4
113	1	2	1	2	5	5	5	5	5	5	5	5	5	5	5	5	5	5	5	5
114	2	1	1	2	4	4	4	4	4	4	4	4	4	4	4	4	4	4	4	4
115	2	2	2	2	5	3	4	3	4	3	5	3	5	4	5	3	2	4	5	4
116	1	2	2	3	4	5	4	5	4	5	4	5	4	5	4	5	5	4	5	4
117	1	2	1	2	5	5	5	5	5	5	5	5	5	5	5	5	5	5	5	5
118	1	2	2	2	4	5	4	5	4	4	5	3	4	4	5	4	5	4	5	4
119	2	1	2	2	5	5	5	4	5	4	5	4	5	5	4	5	4	5	5	5
120	2	1	1	2	3	4	3	3	3	3	4	4	5	5	3	2	3	3	3	4
121	2	1	2	1	5	5	5	5	5	4	5	5	5	5	5	5	5	5	5	5
122	1	1	1	1	4	5	4	5	4	5	4	5	4	5	4	5	5	4	5	4
123	2	1	2	2	5	4	3	5	4	4	4	5	4	3	4	5	4	4	5	4
124	1	2	2	1	4	4	3	5	4	4	4	4	4	4	3	4	4	4	4	4
125	1	1	2	2	5	5	5	5	5	5	5	4	5	4	5	5	5	4	5	4
126	2	2	2	3	5	4	4	5	5	4	5	4	5	4	5	4	5	5	4	5
127	1	1	2	2	4	3	3	3	3	3	4	4	4	4	4	5	3	4	3	4
128	1	1	1	1	5	4	4	5	4	5	5	5	5	3	5	5	5	5	5	5
129	1	1	1	1	5	5	5	5	5	4	5	5	5	5	5	5	5	5	5	5
130	1	1	1	2	5	5	5	5	5	4	5	5	5	5	5	5	5	5	5	5
131	2	3	2	4	5	5	5	5	5	5	5	5	5	5	5	5	5	5	5	5
132	1	1	2	4	5	4	4	3	5	4	5	5	5	5	5	5	5	5	4	5
133	1	1	1	2	4	3	5	3	5	4	4	4	4	5	4	4	4	4	5	5
134	2	2	2	2	5	4	4	5	5	5	4	5	4	4	5	4	5	5	4	5
135	1	1	1	4	5	5	5	5	5	5	5	5	5	5	5	5	5	4	5	3
136	2	2	1	2	3	4	3	3	3	4	4	5	5	5	3	5	5	4	4	3
137	1	1	1	1	5	4	5	4	5	4	4	5	4	5	4	5	5	4	5	4
138	1	2	2	3	4	5	4	5	4	5	5	4	5	4	5	4	5	5	4	5
139	2	2	1	2	5	5	5	5	5	5	5	5	5	5	5	5	5	5	5	5
140	1	2	2	3	5	4	5	4	5	5	5	4	5	5	4	4	5	3	4	4
141	2	2	2	2	5	5	5	5	4	4	5	5	3	3	5	4	5	5	5	4
142	1	2	1	1	5	5	5	5	5	5	5	5	5	5	5	5	5	5	5	5
143	1	3	2	2	5	4	4	4	5	5	2	2	3	2	2	2	5	4	3	4
144	1	1	1	3	5	5	5	5	5	5	5	5	5	5	5	5	5	5	5	4
145	2	3	2	4	5	4	5	4	5	5	5	4	5	5	5	4	5	5	5	4
146	2	1	1	1	4	5	4	5	5	4	4	4	3	3	4	3	4	4	5	4
147	1	2	1	4	5	5	5	5	5	5	5	5	5	4	5	5	5	5	5	5
148	2	3	1	2	5	5	5	5	5	5	5	3	5	5	5	5	5	5	5	5
149	2	2	2	2	4	4	3	4	4	4	4	3	5	5	4	4	3	4	5	5
150	1	2	1	2	5	4	5	4	5	5	4	5	4	5	4	5	5	4	4	5
151	1	1	1	2	4	5	3	5	4	4	5	4	4	5	5	3	4	4	5	5
152	1	2	2	3	5	5	5	5	5	5	5	5	5	5	5	5	5	5	5	5
153	2	2	1	2	4	3	3	4	4	5	4	5	4	3	4	4	5	4	4	3
154	1	1	2	2	5	5	5	5	5	5	5	5	5	5	5	5	5	5	5	5
155	2	1	1	3	5	5	5	5	4	4	3	3	5	5	5	5	5	5	5	5
156	2	2	2	2	5	4	4	3	4	4	5	4	5	3	4	5	4	4	5	4
157	2	2	1	1	2	3	4	4	4	4	4	4	4	2	4	3	2	2	3	5
158	1	2	1	1	5	5	5	5	5	5	5	5	5	5	5	5	5	5	5	5
159	2	1	2	2	5	4	3	5	4	4	4	5	4	3	4	3	4	3	5	4
160	2	2	1	2	4	5	3	3	4	4	4	5	4	3	4	4	4	5	4	5
161	1	1	1	4	3	4	5	4	3	4	4	3	4	2	4	3	5	3	4	5
162	1	3	2	2	5	5	5	5	5	5	5	5	5	5	5	5	5	5	5	5
163	2	1	1	1	5	5	5	5	4	5	5	4	4	4	5	5	4	5	5	5
164	2	2	1	2	5	5	5	5	5	5	5	5	5	5	5	5	5	5	5	5
165	1	2	1	1	5	5	5	5	5	5	5	5	5	5	5	5	5	5	5	5
166	2	2	1	3	5	5	5	5	5	5	5	5	5	5	5	5	5	5	5	5
167	2	1	1	2	4	4	4	4	4	5	4	4	4	4	4	4	5	4	4	4
168	2	1	2	2	5	4	3	4	5	4	4	5	4	5	4	5	4	5	4	5
169	2	1	1	2	5	4	5	4	4	5	4	5	4	5	4	5	5	5	4	5
170	1	2	2	2	5	5	5	5	5	5	5	3	4	5	5	5	5	5	5	5
171	1	2	1	2	5	5	4	5	4	5	5	4	4	4	3	5	4	4	5	4
172	2	1	1	2	4	5	5	5	5	4	5	4	5	4	4	4	3	4	5	5
173	1	2	1	1	5	4	3	4	4	4	3	4	4	5	5	4	4	3	4	3
174	1	1	2	3	5	4	5	4	5	5	5	4	5	4	5	4	5	5	4	5
175	2	1	1	2	5	5	5	5	5	5	5	5	5	5	5	5	5	5	5	5
176	1	2	1	1	4	4	3	5	3	3	4	3	4	2	3	4	3	4	5	3
177	1	3	2	2	4	4	4	3	3	3	4	5	4	3	4	5	3	5	5	4
178	2	1	2	3	4	4	4	5	4	5	4	4	5	5	4	4	5	4	5	4
179	1	1	1	3	4	3	4	4	3	3	4	3	4	4	3	4	3	3	4	3
180	2	1	2	1	5	5	4	4	5	5	5	4	4	3	3	4	4	4	4	5
181	2	2	2	4	3	4	3	4	4	3	4	3	4	4	4	4	4	3	4	3
182	2	1	2	2	4	3	5	4	3	4	4	4	4	5	3	4	5	4	5	4
183	1	2	2	1	4	4	5	3	5	4	4	4	3	4	4	3	3	3	4	4
184	2	1	2	3	3	4	5	4	4	3	4	5	3	4	5	4	2	5	4	4
185	1	2	1	2	5	5	5	5	5	5	5	5	5	5	5	5	5	5	5	5
186	2	2	2	4	5	5	4	5	4	4	4	4	5	5	5	4	4	4	4	5
187	1	1	2	2	5	4	4	5	4	4	5	4	5	4	3	3	5	5	4	5
188	2	1	2	2	5	4	3	5	4	4	4	5	4	3	5	4	4	4	5	4
189	1	2	2	3	5	4	4	4	4	4	4	4	4	3	4	4	4	5	5	5
190	2	1	2	2	4	4	3	4	4	4	4	4	4	3	4	4	4	4	4	4
191	1	2	1	2	4	5	4	5	4	5	4	5	5	4	5	4	4	5	4	5
192	1	2	1	2	1	2	2	3	1	3	2	1	4	3	2	3	1	4	3	1
193	1	2	1	1	4	3	4	4	4	3	4	3	4	4	4	3	3	4	3	4
194	1	2	1	1	5	5	5	5	5	5	5	5	5	5	5	5	5	5	5	5
195	2	1	2	1	4	3	4	4	5	4	3	4	4	3	3	4	4	4	5	5
196	1	1	2	3	4	4	5	4	4	5	4	5	4	4	5	4	4	4	4	5
197	1	2	1	1	4	4	5	5	4	4	5	4	4	4	4	5	4	4	4	3
198	1	2	2	2	5	4	3	5	4	5	2	3	5	3	3	4	5	4	3	5
199	1	2	1	1	5	5	5	5	5	5	5	5	5	5	5	5	5	5	5	5
200	1	1	2	2	4	4	5	4	5	4	5	5	4	5	4	4	4	5	4	5
201	2	2	2	3	5	4	5	4	5	5	4	5	4	5	4	5	5	4	5	4
202	1	2	1	2	5	4	5	4	5	4	5	4	4	5	4	5	5	4	5	4
203	1	1	1	2	5	4	5	5	5	4	5	5	5	5	5	5	5	5	5	5
204	1	2	1	2	5	4	5	5	5	4	5	5	5	5	5	5	5	5	4	5
205	1	2	1	2	5	5	5	4	4	4	5	4	5	5	4	4	2	5	5	5
206	1	1	1	2	5	5	4	5	5	5	4	3	3	3	4	5	5	5	4	5
207	1	2	1	2	5	4	5	5	5	3	4	5	4	3	5	5	4	4	4	5
208	1	2	2	4	4	4	4	5	4	5	4	4	5	4	4	5	5	4	5	4
209	2	2	2	3	5	4	5	4	5	5	5	4	5	4	5	4	5	5	4	4
210	2	1	1	2	4	4	5	4	4	5	4	4	4	3	4	4	5	5	3	5
211	1	1	2	3	4	4	4	5	3	4	4	3	4	3	3	4	5	5	5	5
212	1	1	1	4	4	4	5	5	4	4	5	4	5	5	5	4	5	5	4	5
213	2	2	1	2	5	4	5	4	4	5	4	3	4	4	3	5	5	4	4	3
214	1	2	1	2	5	3	3	4	4	5	4	4	3	5	4	5	5	4	3	4
215	1	1	1	1	5	4	4	5	5	4	5	4	4	5	5	4	5	5	5	5
216	1	2	1	2	4	5	4	5	5	4	4	5	5	5	5	4	5	5	4	5
217	2	2	2	4	5	4	5	5	5	5	5	4	3	5	5	4	4	5	5	5
218	1	1	2	2	5	5	5	5	4	4	4	4	4	4	4	5	5	4	4	4
219	1	3	2	4	5	5	5	5	5	5	5	4	5	4	5	4	5	5	4	4
220	2	1	2	2	4	5	3	4	5	3	3	5	3	4	3	4	4	3	4	5
221	1	2	2	1	5	5	5	4	2	5	3	2	4	4	4	3	5	4	4	5
222	1	2	2	4	5	5	5	5	5	5	5	5	5	5	5	5	5	5	5	5
223	1	3	2	4	5	5	5	5	5	5	5	5	4	3	4	4	5	5	4	4
224	1	2	2	2	4	3	4	4	4	4	3	4	5	3	3	3	5	3	4	3
225	1	2	2	2	5	5	3	4	2	3	4	3	5	5	3	4	5	4	4	5
226	2	1	1	2	2	2	4	3	3	1	5	3	3	5	3	2	1	3	4	3
227	1	2	1	2	4	5	4	4	4	4	5	3	5	4	5	4	5	4	4	5
228	2	2	1	1	3	2	3	3	3	4	3	3	3	3	3	3	2	4	3	4
229	2	2	2	2	4	5	5	5	4	5	4	5	4	4	5	4	5	4	5	5
230	2	1	1	3	4	4	3	3	3	5	4	3	3	5	4	4	5	5	3	4
231	2	2	2	1	2	3	4	2	3	2	3	2	4	3	2	4	3	2	3	4
232	1	1	2	3	4	3	4	4	4	5	5	5	5	5	5	5	5	5	5	5
233	2	1	2	3	5	4	4	5	4	5	3	4	4	3	4	4	5	5	5	4
234	2	2	1	2	3	4	5	4	3	5	3	3	4	4	4	3	4	3	4	3
235	1	3	2	3	5	4	5	4	5	4	5	4	5	4	5	4	5	5	4	5
236	2	1	2	4	5	5	5	5	5	4	5	4	4	5	5	3	4	3	4	3
237	1	1	2	3	5	5	5	5	5	5	5	5	5	5	5	5	5	5	5	5
238	1	1	2	3	5	5	5	5	5	5	5	5	5	5	5	5	5	5	5	5
239	1	2	1	1	5	5	5	5	5	5	4	5	3	5	3	5	4	5	5	5
240	1	1	1	2	4	4	3	4	3	4	3	4	3	4	3	4	4	4	4	5
241	2	3	1	1	5	5	5	5	5	5	5	5	5	5	5	5	5	5	5	5
242	1	1	1	2	5	4	5	5	4	5	5	5	5	5	5	5	5	5	5	5
243	2	2	2	4	5	4	5	4	4	4	4	5	3	4	3	4	4	3	5	5
244	2	1	2	2	3	5	5	4	3	3	2	3	3	3	3	3	2	4	3	4
245	1	2	1	2	5	5	5	5	5	5	5	5	5	5	5	5	5	5	5	5
246	2	2	2	2	4	5	4	4	4	4	4	5	5	4	4	3	4	5	5	3
247	2	1	1	1	5	4	4	5	3	4	4	3	4	2	4	3	4	4	5	3
248	1	1	2	1	5	5	5	5	5	5	5	5	4	4	4	4	4	5	5	5
249	2	2	1	2	5	5	5	5	4	5	5	5	4	4	4	5	5	4	5	4
250	1	2	1	3	4	3	4	4	4	4	5	4	4	4	4	4	4	4	5	3
251	2	2	1	2	4	5	3	4	3	4	4	4	5	4	3	3	3	4	3	2
252	2	2	1	2	5	5	5	5	5	5	5	5	5	5	5	5	5	5	5	5
253	2	2	1	1	5	5	4	4	4	5	4	4	4	4	4	5	2	4	4	4
254	2	2	2	3	4	5	5	4	4	5	4	5	4	4	5	4	5	4	3	5
255	1	1	2	2	5	5	5	5	5	5	5	5	5	5	5	5	5	5	5	5
256	2	1	2	3	5	5	5	3	5	4	3	4	4	3	3	5	4	4	4	3
257	1	1	2	3	5	4	5	5	5	4	5	5	5	5	5	5	5	5	5	5
258	1	1	2	1	5	4	5	4	5	5	5	4	5	4	5	4	5	5	4	5
259	1	2	2	3	5	4	4	5	4	4	5	5	5	5	5	3	3	4	5	4
260	2	2	1	2	4	5	5	4	3	4	5	4	5	3	4	4	3	4	5	5
261	2	1	2	3	4	5	4	4	5	5	5	4	5	4	3	3	5	4	5	4
262	1	2	1	3	4	3	4	4	4	4	5	4	4	4	3	4	4	4	3	4
263	1	2	2	1	4	4	4	4	4	4	4	4	3	4	4	4	5	4	5	3
264	2	2	2	2	5	4	3	5	4	4	5	4	5	4	3	5	4	4	5	4
265	2	2	1	2	5	4	4	5	5	5	5	4	5	4	5	4	5	5	4	5
266	2	1	1	2	5	4	4	3	5	5	3	5	5	5	3	4	5	5	4	5
267	1	2	2	3	4	3	4	3	4	4	4	3	4	3	4	3	4	4	4	4
268	2	1	2	2	5	5	4	5	3	5	5	3	5	4	5	4	5	4	5	4
269	1	2	1	3	3	2	4	4	3	3	4	4	4	2	4	4	5	3	3	3
270	2	2	1	2	5	3	4	5	3	5	4	5	3	5	5	5	5	5	4	5
271	1	2	1	4	5	5	5	5	5	4	5	5	5	5	5	5	5	5	5	5
272	1	1	1	3	5	4	5	4	5	4	5	5	5	5	4	5	4	5	5	5
273	1	2	1	1	5	5	5	5	5	5	5	5	5	5	5	5	5	5	5	5
274	2	2	2	2	5	5	5	5	4	5	5	4	5	5	5	5	5	5	5	5
275	2	2	1	1	4	4	4	3	4	4	4	4	4	3	3	4	4	4	4	4
276	2	1	1	3	5	4	5	4	5	4	4	5	4	5	4	5	5	4	5	4
277	2	1	2	3	5	5	5	5	5	5	5	5	5	5	5	5	5	5	5	5
278	1	1	2	2	5	5	5	5	5	5	5	5	4	5	5	5	5	5	5	5
279	2	2	1	1	4	4	4	5	5	4	5	5	5	5	5	5	4	5	5	5
280	2	2	1	3	5	5	3	5	3	5	5	4	4	3	4	5	5	5	5	3
281	1	1	2	2	5	4	5	4	5	5	5	4	5	4	5	4	5	5	4	5
282	2	1	1	2	4	4	5	3	4	4	4	5	4	5	3	4	5	5	3	4
283	1	1	1	2	5	4	5	4	5	5	5	4	5	4	5	5	5	4	5	5
284	1	2	1	2	4	5	4	4	4	4	5	3	4	5	4	4	5	4	4	5
285	2	2	1	2	4	4	5	4	4	4	5	5	3	4	4	3	3	4	5	5
286	1	2	1	2	5	5	5	5	5	4	5	5	4	4	4	4	5	5	5	5
287	2	2	2	2	5	4	5	5	5	5	5	3	5	5	4	5	5	4	5	5
288	2	2	2	3	5	4	4	5	4	5	4	5	4	5	5	4	5	5	4	5
289	1	1	1	2	5	4	5	4	5	5	5	4	5	4	5	4	5	5	4	5
290	2	2	1	2	5	5	5	4	4	4	4	4	5	5	5	3	4	3	3	3
291	2	2	2	3	4	5	4	5	4	4	4	2	4	4	3	4	4	5	2	4
292	2	1	1	2	5	5	5	5	5	5	5	5	5	5	5	5	5	5	5	5
293	1	1	1	1	2	3	4	5	4	3	4	3	4	2	3	3	5	3	4	5
294	2	1	2	2	5	4	4	4	3	5	3	5	4	4	3	3	5	3	3	4
295	1	1	2	1	5	5	5	5	5	5	5	5	5	5	5	5	5	5	5	5
296	1	2	1	2	5	5	5	5	5	5	5	4	5	5	5	5	5	5	5	5
297	1	1	2	1	5	5	5	5	5	5	5	5	5	5	5	5	5	5	5	5
298	1	1	1	2	5	5	4	4	5	5	5	4	4	3	4	5	5	5	5	5
299	1	1	2	2	4	4	4	5	4	4	5	4	4	5	4	3	5	4	4	3
300	1	1	1	1	5	5	4	5	4	4	5	5	4	5	3	5	4	5	4	5
301	1	2	1	3	5	5	5	5	5	5	5	5	5	5	5	5	5	5	5	5
302	2	1	1	2	4	3	5	2	4	4	4	4	5	3	2	4	5	5	4	4
303	1	2	1	2	5	5	5	5	5	5	5	5	5	5	5	5	5	5	5	5
304	2	1	1	2	5	5	5	5	5	5	5	4	5	4	5	4	5	5	4	5
305	2	3	2	2	3	4	4	5	5	4	5	5	4	5	3	4	4	3	5	5
306	2	2	2	3	5	4	4	4	4	3	4	3	4	3	4	4	3	4	4	4
307	1	2	1	1	5	4	4	4	4	3	4	5	4	4	4	3	4	5	5	5
308	1	1	2	2	5	5	4	5	4	5	4	4	5	5	4	4	5	5	4	5
309	1	3	2	1	5	5	5	4	5	5	5	5	5	5	5	5	5	5	5	5
310	1	3	2	3	4	4	4	5	5	4	5	5	4	4	4	5	5	5	5	5
311	2	1	1	2	4	4	3	4	4	3	4	4	4	4	3	4	4	4	4	4
312	2	1	2	3	4	5	5	5	5	4	5	5	5	5	5	4	5	5	5	5
313	1	2	1	1	5	4	4	4	4	5	4	3	4	3	3	3	4	3	4	4
314	1	3	1	1	4	3	4	4	3	4	5	4	4	4	5	4	3	3	5	3
315	2	2	2	1	5	5	5	5	5	5	5	5	5	5	5	5	5	5	5	5
316	2	2	1	3	5	5	5	5	5	5	5	4	5	5	5	4	5	5	5	5
317	2	1	2	1	5	4	5	4	4	4	4	5	4	5	5	5	4	5	5	5
318	1	1	1	1	5	5	5	5	5	5	5	5	5	5	5	5	5	5	5	5
319	1	2	2	4	4	5	4	4	5	4	5	4	3	4	5	5	5	3	4	4
320	1	2	1	2	5	5	5	5	5	5	5	5	5	5	5	5	5	5	5	5
321	1	3	1	3	5	5	4	5	5	5	5	5	4	5	5	5	5	5	5	5
322	1	3	1	4	5	5	4	4	4	5	5	4	5	4	5	5	4	4	5	5
323	2	2	1	4	5	4	3	3	4	5	5	4	3	3	4	5	5	4	3	4
324	1	1	1	2	5	5	4	4	5	5	5	5	3	4	4	5	5	5	5	4
325	1	2	2	2	4	4	4	4	5	4	4	4	4	4	4	5	5	4	4	4
326	1	2	1	3	4	5	4	5	5	5	4	4	4	4	4	4	4	4	4	4
327	2	1	1	1	5	4	4	4	4	4	4	4	4	4	4	4	5	4	5	5
328	2	1	2	2	5	5	4	5	5	5	4	4	5	3	3	5	4	5	5	4
329	1	2	1	2	5	4	5	5	5	5	5	5	5	5	5	5	4	5	5	5
330	2	1	2	2	5	4	5	4	4	5	5	4	5	5	4	5	4	4	5	5
331	2	1	1	1	3	3	4	4	4	4	4	3	4	4	3	2	3	3	5	5
332	1	1	1	1	4	4	4	4	4	5	4	3	4	4	4	4	5	4	4	4
333	1	1	1	1	4	5	4	4	5	5	5	5	3	4	3	3	5	4	4	4
334	1	1	2	2	3	3	5	3	3	5	4	3	5	3	5	3	4	3	2	3
335	1	1	2	2	4	3	3	4	3	5	4	4	4	4	3	5	4	4	3	4
336	2	1	1	2	5	5	4	5	4	4	4	5	4	4	4	4	4	4	3	4
337	2	1	2	1	4	4	3	4	4	4	4	4	4	4	4	4	4	4	3	3
338	1	2	1	2	4	5	4	4	3	4	5	4	4	4	5	4	3	4	3	4
339	2	1	2	3	5	4	3	5	4	5	4	4	3	4	3	4	3	5	4	4
340	2	1	1	4	5	4	3	3	4	5	5	4	3	3	4	5	5	4	3	3
341	1	2	1	1	5	5	4	3	5	4	4	5	4	5	3	5	5	5	4	4
342	2	1	2	1	5	5	4	5	4	5	5	4	3	4	4	5	4	4	5	5
343	2	1	2	2	5	4	4	5	4	5	5	5	3	5	5	3	4	5	5	5
344	1	1	1	1	4	3	4	3	4	4	4	5	4	5	4	5	5	4	5	5
345	2	2	1	1	4	4	4	5	5	5	5	4	4	5	5	4	5	5	5	5
346	1	3	1	1	5	5	5	5	5	4	4	4	3	4	5	4	3	4	5	5
347	2	2	1	1	4	4	3	4	4	4	5	3	5	4	3	4	3	3	4	3
348	2	2	2	2	5	4	4	5	4	5	4	4	5	4	5	4	5	5	4	5
349	2	2	2	2	5	5	4	5	4	5	4	4	4	3	4	3	3	5	5	4
350	1	1	2	3	5	5	5	4	3	5	4	4	5	5	5	5	4	4	5	5
351	2	2	2	2	4	3	4	4	4	4	4	3	4	4	4	3	3	4	3	3
352	1	2	1	2	5	4	5	5	4	5	3	4	5	5	4	5	5	4	5	4
353	2	1	1	1	5	4	4	4	4	5	3	4	3	4	4	5	5	4	5	4
354	2	2	1	2	4	5	4	5	4	5	4	5	4	5	4	5	5	4	5	4
355	2	2	2	1	5	5	4	4	5	4	5	4	4	5	5	5	5	4	5	5
356	2	2	2	2	5	5	5	5	5	5	4	3	4	4	3	4	5	5	5	5
357	1	2	1	1	3	4	5	4	5	5	5	5	5	4	5	4	5	5	4	4
358	1	1	1	2	5	4	5	5	4	5	4	5	4	5	4	5	5	5	4	5
359	1	1	2	2	5	4	4	5	5	5	4	4	5	5	4	4	5	4	4	5
360	1	2	2	4	5	5	5	5	5	5	5	5	4	5	4	4	5	5	4	4
361	2	1	2	3	5	5	5	4	4	5	5	4	4	5	4	5	3	5	5	5
362	2	1	2	1	4	3	4	4	4	5	3	4	3	4	4	4	5	4	4	4
363	1	1	2	2	4	3	3	5	3	5	4	3	4	4	4	5	4	3	4	3
364	2	1	2	3	4	4	4	5	3	5	5	3	4	5	5	5	3	5	5	4
365	1	2	1	1	5	5	4	4	4	5	5	4	5	4	4	5	5	5	5	5
366	2	1	1	2	5	5	4	4	4	5	5	4	4	4	5	4	5	4	5	5
367	2	1	1	1	4	5	4	5	3	4	5	5	4	5	4	3	5	4	5	4
368	2	1	2	3	5	4	5	4	5	4	5	5	5	4	5	5	4	5	5	4
369	1	1	2	2	5	5	4	4	5	5	4	5	4	4	4	5	4	4	4	5
370	2	1	1	1	4	5	5	5	5	4	4	4	4	3	4	4	4	3	4	5
371	2	2	1	2	5	4	4	4	4	5	4	4	4	4	5	4	5	5	5	5
372	2	2	2	2	3	5	4	4	3	5	5	3	2	4	3	5	4	3	5	3
373	2	2	1	2	5	5	4	5	5	5	4	3	4	4	3	4	5	4	3	3
374	2	1	1	2	5	4	5	5	5	5	4	4	4	4	5	4	4	4	5	4
375	2	2	1	1	4	4	5	4	4	3	5	3	3	2	4	4	4	5	5	5
376	1	2	2	1	4	4	3	3	4	5	5	4	4	5	5	4	3	5	4	5
377	2	1	1	2	5	5	5	4	4	4	4	3	4	4	3	4	4	5	5	3
378	1	1	2	2	5	4	5	5	5	5	5	5	5	5	5	4	4	4	5	5
379	2	1	2	3	5	4	3	4	4	5	4	3	5	4	5	4	5	4	5	4
380	2	1	1	2	5	5	5	5	5	5	5	4	4	5	5	5	5	5	5	4
381	1	2	2	2	5	5	4	4	5	5	4	5	4	4	4	4	5	4	5	5
382	2	1	1	2	5	4	4	5	4	5	4	3	4	5	4	5	5	5	4	5
383	1	2	1	2	5	4	4	5	4	5	4	5	4	5	4	5	4	5	4	5
384	1	3	2	4	5	5	5	5	5	5	5	4	4	4	4	4	4	4	5	5
385	1	2	1	2	5	3	5	3	5	3	5	4	5	5	4	4	4	3	4	4
386	2	2	1	1	4	5	4	5	4	5	4	5	4	5	4	5	4	5	4	5
387	2	1	1	1	4	5	4	4	5	5	4	5	4	4	4	4	4	5	5	5
388	2	3	2	1	4	5	5	4	5	5	5	5	5	5	5	5	5	5	5	5
389	2	1	2	2	4	3	3	4	4	4	4	5	5	4	4	4	5	4	4	4
390	2	1	2	1	5	4	5	4	5	5	4	5	4	5	4	5	5	4	5	4
391	1	3	2	3	5	5	5	5	3	5	4	5	3	5	3	5	5	4	5	5
392	2	1	2	2	5	5	4	4	5	4	4	4	4	4	4	4	5	4	5	5
393	1	1	1	2	5	4	5	4	5	4	5	4	5	4	5	4	5	4	5	4
394	1	2	2	4	5	4	4	4	5	4	5	4	4	5	5	4	4	5	4	5
395	1	2	2	1	4	4	5	5	4	4	4	5	4	5	4	4	3	4	5	5
396	1	3	1	1	5	4	4	4	4	4	4	4	5	4	4	4	4	4	4	5
397	2	1	1	2	4	5	4	5	4	4	4	5	4	5	4	5	5	4	5	4
398	2	1	1	2	5	5	5	5	5	5	5	5	4	5	5	5	5	5	5	5
